# Supplementary material for: Calcium and Vitamin D Supplementation for Prevention of Preeclampsia: A Systematic Review and Network Meta-Analysis
Source: Nutrients. 2017 Oct 18;9(10):1141. doi: 10.3390/nu9101141 (PMC5691757; doi:10.3390/nu9101141)
Supplement: Supplementary file 1 [file nutrients-09-01141-s001.zip]

Archive with 11 entries (10 files):
- nutrients-226578supplementary/
- nutrients-226578supplementary/Figure S1.pdf
- nutrients-226578supplementary/Figure S2a.pdf
- nutrients-226578supplementary/Figure S2b.pdf
- nutrients-226578supplementary/Figure S2c.pdf
- nutrients-226578supplementary/Figure S2d.pdf
- nutrients-226578supplementary/Figure S2e.pdf
- nutrients-226578supplementary/Figure S3.pdf
- nutrients-226578supplementary/Figure S4.pdf
- nutrients-226578supplementary/Figure S5.pdf
- nutrients-226578supplementary/Supplementary.doc
